# Supplementary material for: Hidden deficiency under bright skies: Vitamin D prevalence and genetic associations in African Type 2 diabetes: A systematic review and meta-analysis
Source: PLoS One. 2026 Jul 24;21(7):e0354518. doi: 10.1371/journal.pone.0354518 (PMC13399315; doi:10.1371/journal.pone.0354518)
Supplement: S5 File — (XLSX) [file pone.0354518.s005.xlsx]

## Sheet: All
Study	Year	Country	Design	N	Age_Mean	Age_SD	Age_Median	Age_IQR (25%)	Age_IQR (75%)	Sex_Male	Sex_Female	VitD_Measured	VDD_Prevalence	VDD_Cutoff	Glucose level_Measured	Deficient_Mean (SD)	Suficient_Mean (SD)	p-value	VDR_FF	VDR_Ff	VDR_ff	Allele_F	Allele_f	VitD_GC_Corr	VitD_GC_Corr_p	VitD_GC_OR	VitD_GC_OR_Low	VitD_GC_OR_High	VitD_GC_OR_p	VDR_GC_Genotype	VDR_GC_OR	VDR_GC_OR_Low	VDR_GC_OR_High	VDR_GC_OR_p	VDR_GC_Allele	VDR_GC_Allele_OR	VDR_GC_Allele_OR_Low	VDR_GC_Allele_OR_High	VDR_GC_Allele_OR_p	Bsm I	Taq1	Apal
Abdelsadek et al.	2018	Egypt	Case-control	60	46.87	3.54	NA	NA	NA	41.7	58.3	Serum 25(OH)D	0.733	28.3	NA	NA	NA	NA	NA	NA	NA	NA	NA	NA	NA	NA	NA	NA	NA	NA	NA	NA	NA	NA	NA	NA	NA	NA	NA	NA	NA	NA
Fondjo L. et al.	2018	Ghana	Cross-sectional	192	NA	NA	NA	NA	NA	0	100	Serum 25(OH)D	0.61	20	HgA1C (%)	8.55±2.47	7.32±2.47	<0.001	NA	NA	NA	NA	NA	NA	NA	NA	NA	NA	NA	NA	NA	NA	NA	NA	NA	NA	NA	NA	NA	NA	NA	NA
Batubo U. D. et al.	2025	Nigeria	Case-control	166	NA	NA	NA	NA	NA	NA	NA	Serum 25(OH)D	0.773	20	NA	NA	NA	NA	NA	NA	NA	NA	NA	NA	NA	NA	NA	NA	NA	NA	NA	NA	NA	NA	NA	NA	NA	NA	NA	NA	NA	NA
Melake A. et al.	2025	Ethiopia	Cross-sectional	306	NA	NA	NA	NA	NA	NA	NA	Serum 25(OH)D	0.49	20	NA	NA	NA	NA	NA	NA	NA	NA	NA	NA	NA	NA	NA	NA	NA	NA	NA	NA	NA	NA	NA	NA	NA	NA	NA	NA	NA	NA
Said J et al.	2021	Kenya	Cross-sectional	124	56.2	9.2	NA	NA	NA	49.2	50.8	Serum 25(OH)D	0.711	20	NA	NA	NA	NA	NA	NA	NA	NA	NA	NA	NA	NA	NA	NA	NA	NA	NA	NA	NA	NA	NA	NA	NA	NA	NA	NA	NA	NA
Aljack et al.	2019	Sudan	Cross-sectional	205	NA	NA	NA	NA	NA	46	54	Serum 25(OH)D	0.785	30	HgA1C (%)	9.46±2.43	8.82±2.63	0.159	NA	NA	NA	NA	NA	-0.327	0.032	NA	NA	NA	NA	NA	NA	NA	NA	NA	NA	NA	NA	NA	NA	NA	NA	NA
Karau et al.	2019	Kenya	Cross-sectional	151	58.2	0.6	NA	NA	NA	30.5	69.5	Serum 25(OH)D	0.384	20	NA	NA	NA	NA	NA	NA	NA	NA	NA	-0.09	0.044	NA	NA	NA	NA	NA	NA	NA	NA	NA	NA	NA	NA	NA	NA	NA	NA	NA
Fondjo L. et al.	2017	Ghana	Case-control	118	58.93	0.96	NA	NA	NA	21.2	78.8	Serum 25(OH)D	0.924	20	FBG (mmol/L)	10.6±0.27	16.23±2.68	<0.001	NA	NA	NA	NA	NA	NA	NA	22.3	6.47	76.85	<0.0001	NA	NA	NA	NA	NA	NA	NA	NA	NA	NA	NA	NA	NA
Hassan A. et al.	2024	Sudan	Case-control	88	NA	NA	55	50	63	46	54	Serum 25(OH)D	0.75	20	NA	NA	NA	NA	NA	NA	NA	NA	NA	NA	NA	NA	NA	NA	NA	NA	NA	NA	NA	NA	NA	NA	NA	NA	NA	NA	NA	NA
Raharinavalona A.	2024	Madagascar	Cross-sectional	318	NA	NA	65	60	72	41.2	58.8	Serum 25(OH)D	0.208	20	NA	NA	NA	NA	NA	NA	NA	NA	NA	NA	NA	4.97	2.97	8.39	<0.001	NA	NA	NA	NA	NA	NA	NA	NA	NA	NA	NA	NA	NA
Erasmus R et al.	2022	South Africa	Cross-sectional	204	57.5	11	NA	NA	NA	20.6	79.4	Serum 25(OH)D	0.5	20	NA	NA	NA	NA	NA	NA	NA	NA	NA	NA	0.002	NA	NA	NA	NA	NA	NA	NA	NA	NA	NA	NA	NA	NA	NA	NA	NA	NA
Arhin-Aidoo F et al.	2025	Ghana	Case-control	100	52.2	13.1	NA	NA	NA	39	61	Serum 25(OH)D	0.28	20	NA	NA	NA	NA	NA	NA	NA	NA	NA	NA	NA	NA	NA	NA	NA	NA	NA	NA	NA	NA	NA	NA	NA	NA	NA	NA	NA	NA
Mahjoubi I. et al.	2016	Tunisia	Case–control	439	55.94	9.76	NA	NA	NA	NA	NA	Serum 25(OH)D	NA	NA	NA	NA	NA	NA	52.6	41	6.1	73	27	NA	NA	NA	NA	NA	NA	FokI	1.19	0.63	2.25	0.577	NA	NA	NA	NA	NA	NA	NA	NA
Melake A. et al.	2025	Ethiopia	Case-control	70	58.2	12.1	NA	NA	NA	51.4	48.6	Serum 25(OH)D	NA	NA	NA	NA	NA	NA	15.7	27.1	57.1	29.3	70.7	NA	NA	NA	NA	NA	NA	FokI-ff	3.16	1.28	7.75	0.012	f	2.21	1.35	3.62	0.0015	NA	NA	NA
Errouagui A et al.	2014	Morocco	Case-control	176	57.01	11.46	NA	NA	NA	NA	NA	Serum 25(OH)D	0.4	20	NA	NA	NA	NA	49.4	45.5	5.1	72.2	27.8	NA	<0.001	NA	NA	NA	NA	FokI-ff	0.35	0.14	0.83	0.018	f	0.79	0.57	1.09	0.153	>0.05	>0.05	>0.05
El Gendy H I et al.	2018	Egypt	Case-control	50	52.48	6.55	NA	NA	NA	20	80	Serum 25(OH)D	0.3	20	NA	NA	NA	NA	32	52	16	58	42	NA	<0.001	NA	NA	NA	NA	FokI-ff	5.3	1.2	22.9	0.016	f	2.7	1.5	5.1	0.001	>0.05	>0.05	NA
Adeleye J et al.	2023	Nigeria	Case-control	120	55.22	6.94	NA	NA	NA	28.3	71.7	Serum 25(OH)D	0.033	20	NA	NA	NA	NA	NA	NA	NA	NA	NA	NA	0.022	NA	NA	NA	NA	NA	NA	NA	NA	NA	NA	NA	NA	NA	NA	NA	NA	NA
Abbiyesuku M et al.	2016	Nigeria	Case-control	80	66.6	10.4	NA	NA	NA	100	0	Serum 25(OH)D	0.05	20	NA	NA	NA	NA	NA	NA	NA	NA	NA	NA	NA	NA	NA	NA	NA	NA	NA	NA	NA	NA	NA	NA	NA	NA	NA	NA	NA	NA
Mostafa et al.	2023	Egypt	Cross-sectional	100	56.7	12.9	60.5	25	75	40	60	Serum 25(OH)D	0.6	30	NA	NA	NA	NA	NA	NA	NA	NA	NA	NA	NA	NA	NA	NA	NA	NA	NA	NA	NA	NA	NA	NA	NA	NA	NA	NA	NA	NA
Anyanwu A et al.	2020	Nigeria	Cross-sectional	114	52	7.6	NA	NA	NA	36.1	63.9	Serum 25(OH)D	0.632	11.1	HgA1C (%)	7.5±1.9	6.8±1.6	0.1	NA	NA	NA	NA	NA	NA	NA	NA	NA	NA	NA	NA	NA	NA	NA	NA	NA	NA	NA	NA	NA	NA	NA	NA
Safi S. et al.	2015	Morocco	Cross-sectional	211	NA	NA	NA	NA	NA	NA	NA	Serum 25(OH)D	0.523	10	NA	NA	NA	NA	NA	NA	NA	NA	NA	NA	NA	NA	NA	NA	NA	NA	NA	NA	NA	NA	NA	NA	NA	NA	NA	NA	NA	NA
Hasan A. et al.	2022	Algeria	Cross-sectional	55	NA	NA	NA	NA	NA	NA	NA	Serum 25(OH)D	0.727	NA	NA	NA	NA	NA	NA	NA	NA	NA	NA	NA	NA	NA	NA	NA	NA	NA	NA	NA	NA	NA	NA	NA	NA	NA	NA	NA	NA	NA

## Sheet: GC_Mean
Study	Glucose level_Measured	N_Deficient	Deficient_Mean (SD)	N_Suficient	Suficient_Mean (SD)	p-value
Fondjo L. et al. (2018)	HgA1C (%)	117	8.55±2.47	75	7.32±2.47	<0.001
Anyanwu A et al. (2020)	HgA1C (%)	72	7.5±1.9	26	6.8±1.6	0.1
Aljack et al. (2019	HgA1C (%)	161	9.46±2.43	44	8.82±2.63	0.159
Fondjo L. et al. (2017)	FBG (mmol/L)	109	10.6±0.27	9	16.23±2.68	<0.001

## Sheet: GC_OR_95%CI
Study	VitD_GC_OR	VitD_GC_OR_Low	VitD_GC_OR_High	VitD_GC_OR_p
Fondjo L. et al. (2017)	22.3	6.47	76.85	<0.0001
Raharinavalona A. (2024	4.97	2.97	8.39	<0.001

## Sheet: VDR_T2DM
Study	Study design	VDR_GC_Genotype	OR	95% CI (Low–High)	p-value
Mahjoubi I. et al. (2016)	Case-control	FokI	1.19	0.63–2.25	0.577
Melake A. et al. (2025)	Case-control	FokI-ff	3.16	1.28–7.75	0.012
Errouagui A et al. (2014)	Case-control	FokI-ff	0.35	0.14–0.83	0.018
El Gendy H I et al. (2018)	Case-control	FokI-ff	5.3	1.20–22.90	0.016
Study	VDR_FF	VDR_Ff	VDR_ff	Allele_F	Allele_f	N
Mahjoubi I. et al. (2016)	52.6	41	6.1	73	27	439
Melake A. et al. (2025)	15.7	27.1	57.1	29.3	70.7	70
Errouagui A et al. (2014)	49.4	45.5	5.1	72.2	27.8	176
El Gendy H I et al. (2018)	32	52	16	58	42	50

## Sheet: Global S.review_African Studies
Author/s [References]	Publicatuin year	Country	Study design	Sample size	VDD	Prevalence with 95% CI	Quality score (10 pts)	VDD definition	Identified predictors
Karau PB et al.	2019	Kenya	Cross-sectional	151	58	0.384(30.6-46.2)	6	<20 ng/ml	Glycemic control
Abdelsadek et al.	2018	Egypt	Case-control	60	44	0.733(62.1-84.5)	6	<28.3 ng/ml	-------------------------------------
Aljack et al.	2019	Sudan	Cross-sectional	205	161	0.785(72.9-84.1)	5	<30 ng/ml	Sex, BMI, sunlight exposure, HbA1c, Albumin: creatinine ratio, high‑sensitivity C‑reactive protein,
Fondjo LA et al.	2017	Ghana	Case-control	118	109	0.924(87.6-97.2)	7	<20 ng/ml	-------------------------------------
Said J et al.	2021	Kenya	Cross-sectional	124	88	0.711(63.1-79.1)	7	<20 ng/ml	-------------------------------------
