# Supplementary material for: Hidden deficiency under bright skies: Vitamin D prevalence and genetic associations in African Type 2 diabetes: A systematic review and meta-analysis
Source: PLoS One. 2026 Jul 24;21(7):e0354518. doi: 10.1371/journal.pone.0354518 (PMC13399315; doi:10.1371/journal.pone.0354518)
Supplement: S6 File — (R) [file pone.0354518.s006.R]

# Vitamin D Deficiency (VDD) Meta-Analysis
# Combined R Script


# load libraries
library(dplyr)
library(meta)


# 1. prepare the dataset


# make study names unique by adding year
VDD <- VDD %>%
  mutate(Study_Year = paste0(Study, " (", Year, ")"),
         Region = case_when(
           Country %in% c("Egypt", "Tunisia", "Morocco", "Algeria") ~ "North Africa",
           Country %in% c("Ghana", "Nigeria") ~ "West Africa",
           Country %in% c("Ethiopia", "Kenya", "Sudan", "Madagascar") ~ "East Africa",
           Country == "South Africa" ~ "Southern Africa",
           TRUE ~ "Other"
         ))

# Filter studies with VDD prevalence data and calculate cases
VDD_prev <- VDD %>%
  filter(!is.na(VDD_Prevalence)) %>%
  mutate(VDD_Cases = round(VDD_Prevalence * N))


# 2. participant characteristics


total_N <- sum(VDD_prev$N)
weighted_age <- weighted.mean(VDD_prev$Age_Mean, w = VDD_prev$N, na.rm = TRUE)
weighted_var <- sum((VDD_prev$N - 1) * (VDD_prev$Age_SD^2), na.rm = TRUE) / (sum(VDD_prev$N) - length(na.omit(VDD_prev$Age_SD)))
weighted_sd <- sqrt(weighted_var)

cat("Total participants:", total_N, "\n")
cat("Weighted Age (Mean ± SD):", round(weighted_age, 1), "±", round(weighted_sd, 1), "\n")

# Sex distribution
sex_summary <- VDD_prev %>%
  mutate(Males = (Sex_Male / 100) * N,
         Females = (Sex_Female / 100) * N) %>%
  summarise(Total_Males = sum(Males, na.rm = TRUE),
            Total_Females = sum(Females, na.rm = TRUE)) %>%
  mutate(Percent_Male = Total_Males / (Total_Males + Total_Females) * 100,
         Percent_Female = Total_Females / (Total_Males + Total_Females) * 100)

cat("Sex distribution: ", round(sex_summary$Percent_Male,1), "% male, ", round(sex_summary$Percent_Female,1), "% female\n\n")


# 3. Pooled prevalence - Random-effects meta-analysis


meta_vdd <- metaprop(
  event = VDD_Cases,
  n = N,
  studlab = Study_Year,
  data = VDD_prev,
  sm = "PLOGIT",
  method.tau = "ML",
  random = TRUE,
  common = FALSE,
  prediction = TRUE
)

# forest plot
summary(meta_vdd)
par(mar = c(4, 4, 2, 2))
forest(meta_vdd,
       leftlabs = c("Study", "Events", "Total"),
       rightlabs = c("Prevalence", "95% CI"),
       smlab = "Pooled Prevalence",
       col.square = "steelblue",
       col.diamond = "darkgreen",
       col.diamond.lines = "darkgreen",
       cex = 0.75,
       spacing = 0.7,
       squaresize = 0.8)


# 4. Cumulative meta-analysis


cumulative <- metacum(meta_vdd, sortvar = Year)
forest(cumulative,
       main = "Cumulative Meta-Analysis of VDD Prevalence",
       col.diamond = "blue",
       col.square = "lightblue",
       cex = 0.55,
       spacing = 0.7)


# 5. Subgroup analyses


# By Region
meta_region <- metaprop(
  event = VDD_Cases,
  n = N,
  studlab = Study_Year,
  data = VDD_prev,
  sm = "PLOGIT",
  byvar = Region,
  random = TRUE,
  common = FALSE
)

par(mar = c(2, 14, 1, 2))
forest(meta_region,
       main = "VDD Prevalence by African Region",
       print.subgroup.labels = TRUE,
       col.by = "darkblue",
       fontsize = 8,
       spacing = 0.5,
       squaresize = 0.6,
       col.square = "steelblue",
       col.diamond = "darkred",
       col.diamond.lines = "darkred")
par(mar = c(5,4,4,2)+0.1)

# By Study Design
meta_design <- metaprop(
  event = VDD_Cases,
  n = N,
  studlab = Study_Year,
  data = VDD_prev,
  sm = "PLOGIT",
  byvar = Design,
  random = TRUE,
  common = FALSE
)

par(mar = c(2, 15, 2, 2))
forest(meta_design,
       main = "VDD Prevalence by Study Design",
       print.subgroup.labels = TRUE,
       col.by = "darkgreen",
       fontsize = 11,
       spacing = 0.7,
       squaresize = 0.8,
       col.square = "darkgreen",
       col.diamond = "darkred",
       col.diamond.lines = "darkred")
par(mar = c(5,4,4,2)+0.1)


# 6. Association with glucose control (HbA1c)


hba1c_data <- data.frame(
  Study = c("Fondjo 2018", "Aljack 2019", "Anyanwu 2020"),
  n_Def = c(117, 161, 72),
  mean_Def = c(8.55, 9.46, 7.5),
  sd_Def = c(2.47, 2.43, 1.9),
  n_Suf = c(75, 44, 26),
  mean_Suf = c(7.32, 8.82, 6.8),
  sd_Suf = c(2.47, 2.63, 1.6)
)

meta_hba1c <- metacont(
  n.e = n_Def, mean.e = mean_Def, sd.e = sd_Def,
  n.c = n_Suf, mean.c = mean_Suf, sd.c = sd_Suf,
  studlab = Study,
  data = hba1c_data,
  sm = "MD",
  method.smd = "Hedges",
  method.tau = "REML",
  hakn = TRUE
)
forest(meta_hba1c, prediction = TRUE, col.predict = "blue")

# HbA1c ≥7% - Odds Ratios
or_data <- data.frame(
  Study = c("Fondjo 2017", "Raharinavalona 2024"),
  OR = c(22.3, 4.97),
  LCI = c(6.47, 2.97),
  UCI = c(76.85, 8.39)
)
or_data$logOR <- log(or_data$OR)
or_data$selogOR <- (log(or_data$UCI) - log(or_data$LCI)) / (2*1.96)

meta_or <- metagen(
  TE = logOR,
  seTE = selogOR,
  studlab = Study,
  data = or_data,
  sm = "OR",
  method.tau = "REML",
  hakn = TRUE
)
forest(meta_or, backtransf = TRUE, prediction = TRUE, col.predict = "blue")


# 7. VDR genotype association with glucose control


VDR_studies <- VDD %>% filter(!is.na(VDR_GC_OR))
if(nrow(VDR_studies) >= 2){
  meta_VDR <- metagen(
    TE = log(VDR_GC_OR),
    lower = log(VDR_GC_OR_Low),
    upper = log(VDR_GC_OR_High),
    studlab = Study,
    data = VDR_studies,
    sm = "OR",
    method.tau = "REML",
    prediction = TRUE,
    random = TRUE,
    common = FALSE
  )
  summary(meta_VDR)
  forest(meta_VDR, sortvar = TE,
         leftlabs = c("Study", "OR", "95% CI"),
         xlab = "Odds Ratio",
         col.square = "steelblue",
         col.diamond = "darkblue",
         print.I2 = TRUE)
}


# 8. Leave-One-Out sensitivity


loo <- metainf(meta_vdd, pooled = "random")
forest(loo,
       main = "Leave-One-Out Analysis: VDD Prevalence",
       col.diamond = "blue",
       col.square = "lightblue",
       cex = 0.7)


# 9. Egger's test and funnel plot


eggers <- metabias(meta_vdd, method.bias = "linreg", k.min = 3)
print(eggers)

funnel(meta_vdd,
       main = "Funnel Plot for VDD Studies",
       xlab = "Prevalence",
       ylab = "Standard Error",
       studlab = FALSE,
       cex = 1.5,
       col = "darkblue",
       bg = "lightblue",
       pch = 21,
       level = 0.95,
       contour = TRUE,
       col.contour = "darkgray",
       lwd = 2)
abline(lm(meta_vdd$TE ~ meta_vdd$seTE), col = "red", lty = 2, lwd = 2)

cat("\nMain pooled VDD prevalence: ", round(meta_vdd$TE.random*100,1),
    "% (95% CI:", round(meta_vdd$lower.random*100,1),
    "-", round(meta_vdd$upper.random*100,1), "%)\n")
cat("I² = ", round(meta_vdd$I2,1), "%, tau² = ", round(meta_vdd$tau2,3), "\n")
